# Supplementary material for: Shoe configuration effects on third phalanx and capsule motion of unaffected and laminitic equine hooves in-situ
Source: PLoS One. 2023 May 8;18(5):e0285475. doi: 10.1371/journal.pone.0285475 (PMC10166494; doi:10.1371/journal.pone.0285475)
Supplement: S1 Data — (ZIP) [file pone.0285475.s001.zip]

Archive with 1 entries (1 files):
- PONE-D-23-01856_Data_Fig 5-6-7-8-9/PONE-D-23-01856_Data_Fig 5-6-7-8-9.xlsx
