# Supplementary material for: Shoe configuration effects on third phalanx and capsule motion of unaffected and laminitic equine hooves in-situ
Source: PLoS One. 2023 May 8;18(5):e0285475. doi: 10.1371/journal.pone.0285475 (PMC10166494; doi:10.1371/journal.pone.0285475)
Supplement: S1 Data — (ZIP) [file pone.0285475.s001.zip › PONE-D-23-01856_Data_Fig 5-6-7-8-9/PONE-D-23-01856_Data_Fig 5-6-7-8-9.xlsx]

## Sheet: Fig5&6_Component Displacement
UNAFFECTED	Panel A								Panel B								Panel C								Panel D
	DW-US		SM-US		CB-US		P3-US		DW-OH		SM-OH		CB-OH		P3-OH		DW-EB		SM-EB		CB-EB		P3-EB		DW-HB		SM-HB		CB-HB		P3-HB
Percentage Cycle (%)	Displacement	SEM	Displacement	SEM	Displacement	SEM	Displacement	SEM	Displacement	SEM	Displacement	SEM	Displacement	SEM	Displacement	SEM	Displacement	SEM	Displacement	SEM	Displacement	SEM	Displacement	SEM	Displacement	SEM	Displacement	SEM	Displacement	SEM	Displacement	SEM
0	0	0	0	0	0	0	0	0	0	0	0	0	0	0	0	0	0	0	0	0	0	0	0	0	0	0	0	0	0	0	0	0
10	3.75977	0.175914	4.63105	0.259738	4.58327	0.225835	3.94935	0.164456	3.92735	0.151186	4.15152	0.222456	4.43979	0.167198	3.63075	0.155197	4.42687	0.168294	4.51617	0.190826	4.54439	0.154097	4.17424	0.176776	4.77272	0.219537	4.97915	0.312544	4.98311	0.200057	4.29388	0.188691
20	5.61951	0.248183	6.82988	0.326663	6.69803	0.272309	5.92113	0.212665	6.34769	0.227575	6.84608	0.362398	6.93869	0.28415	6.07198	0.277454	6.49327	0.250368	6.85364	0.254239	6.79302	0.2187	6.26303	0.242956	6.83458	0.253283	7.1779	0.303209	7.19284	0.231147	6.26998	0.238425
30	7.12982	0.295371	8.55572	0.398269	8.32244	0.30605	7.47191	0.262728	8.02401	0.278715	8.7677	0.437824	8.74614	0.337409	7.82461	0.339203	8.04678	0.290236	8.5251	0.291808	8.40816	0.259226	7.79493	0.284708	8.37281	0.29222	8.85656	0.33563	8.83197	0.275234	7.7022	0.288766
40	8.3673	0.393924	9.92792	0.471261	9.54734	0.340037	8.60799	0.292949	9.24705	0.325127	10.0858	0.484617	10.0082	0.381951	9.02185	0.392886	9.13717	0.338711	9.79258	0.347242	9.59179	0.30858	8.89674	0.334342	9.52516	0.336114	10.0136	0.343718	10.05	0.314435	8.92098	0.321324
60	8.37155	0.423384	9.9024	0.479881	9.47	0.351941	8.59299	0.320795	9.20085	0.364213	10.0692	0.499672	9.93918	0.402458	8.94839	0.418144	9.44048	0.422455	10.1427	0.439159	9.85952	0.378856	9.19039	0.417973	9.45769	0.333542	9.99464	0.348946	9.96044	0.316519	8.82297	0.321202
70	7.70305	0.422005	9.16228	0.471019	8.65972	0.333289	7.86487	0.30186	8.58739	0.354774	9.28089	0.49015	9.18449	0.398482	8.31169	0.399511	8.83153	0.436769	9.40559	0.465555	9.16122	0.404314	8.53778	0.444652	8.76085	0.322258	9.26318	0.351051	9.23543	0.302384	8.12399	0.31008
80	6.89923	0.420479	8.11379	0.418837	7.69934	0.316677	6.98612	0.281862	7.67819	0.344504	8.26297	0.475394	8.21093	0.394387	7.38007	0.392014	7.94474	0.452465	8.31938	0.485197	8.1864	0.428404	7.68424	0.464978	7.86499	0.299764	8.23047	0.324634	8.19881	0.275574	7.25458	0.284751
90	5.53324	0.413436	6.49438	0.362009	6.17904	0.292478	5.52541	0.247624	6.26639	0.33127	6.61036	0.452258	6.71029	0.376187	5.96257	0.372402	6.44708	0.478618	6.76201	0.537232	6.62631	0.462255	6.20417	0.491119	6.36653	0.270247	6.58042	0.288645	6.60598	0.241931	5.84939	0.236666
100	2.15545	0.371734	2.33279	0.285429	2.13624	0.231838	1.97574	0.195898	2.14038	0.250039	2.09322	0.265731	2.18758	0.273292	1.92413	0.226211	2.32209	0.448551	2.39328	0.465164	2.27937	0.444804	2.26735	0.438971	2.1231	0.190941	2.18433	0.29068	2.13591	0.17024	1.9354	0.150726
LAMINITIC	Panel E								Panel F								Panel G								Panel H
	DW-US		SM-US		CB-US		P3-US		DW-OH		SM-OH		CB-OH		P3-OH		DW-EB		SM-EB		CB-EB		P3-EB		DW-HB		SM-HB		CB-HB		P3-HB
Percentage Cycle (%)	Displacement	SEM	Displacement	SEM	Displacement	SEM	Displacement	SEM	Displacement	SEM	Displacement	SEM	Displacement	SEM	Displacement	SEM	Displacement	SEM	Displacement	SEM	Displacement	SEM	Displacement	SEM	Displacement	SEM	Displacement	SEM	Displacement	SEM	Displacement	SEM
0	0	0	0	0	0	0	0	0	0	0	0	0	0	0	0	0	0	0	0	0	0	0	0	0	0	0	0	0	0	0	0	0
10	5.04284	0.246298	5.40432	0.301168	5.53088	0.261982	4.89773	0.271275	5.62554	0.221609	5.86835	0.286437	5.9111	0.256379	5.38939	0.239025	4.99732	0.233049	5.21022	0.27277	5.19646	0.262051	4.71622	0.228162	5.23773	0.298521	5.41724	0.305748	5.31263	0.286591	4.92934	0.297629
20	7.00358	0.310744	7.66216	0.378534	7.66654	0.318481	6.89657	0.325677	7.81811	0.315478	8.25558	0.384858	8.06645	0.34196	7.38899	0.3027	6.90997	0.284554	7.2818	0.334218	7.15168	0.303324	6.64978	0.294511	7.1029	0.350387	7.49251	0.373363	7.36383	0.3415	6.72513	0.352494
30	8.75125	0.377344	9.43446	0.431541	9.39318	0.365761	8.55589	0.369212	9.44647	0.385869	10.0922	0.465311	9.76214	0.409941	9.08559	0.37259	8.29617	0.306002	8.73883	0.346173	8.63015	0.324937	8.05854	0.328369	8.46159	0.376097	8.89536	0.400088	8.69384	0.372264	8.08412	0.383187
40	10.2446	0.442942	11.0666	0.50158	10.9953	0.415745	10.067	0.42335	10.8901	0.479607	11.6427	0.561738	11.253	0.506224	10.4612	0.460495	9.30618	0.339242	10.016	0.430374	9.64265	0.344783	9.01415	0.344003	9.50762	0.431463	10.0072	0.443831	9.69365	0.397906	8.96182	0.380241
60	10.5931	0.541941	11.1076	0.535677	11.0475	0.474463	9.95999	0.43956	10.9587	0.508448	11.7452	0.610018	11.2904	0.55034	10.5343	0.509637	9.05412	0.350669	9.79195	0.456338	9.36936	0.354739	8.7556	0.355402	9.34287	0.408799	9.90871	0.437393	9.60876	0.394412	9.02051	0.404664
70	10.0956	0.566671	10.4676	0.53953	10.2625	0.418868	9.29864	0.433676	10.5318	0.575738	11.0705	0.600916	10.6519	0.548019	9.89217	0.50347	8.37071	0.337299	8.95105	0.44166	8.58066	0.339332	8.10358	0.358738	8.74516	0.409686	9.196	0.408073	9.00086	0.387971	8.32418	0.378726
80	9.36521	0.590668	9.53342	0.519475	9.50369	0.452013	8.3695	0.4228	9.5131	0.508564	10.0744	0.589035	9.76192	0.548496	9.06656	0.508089	7.44538	0.315961	7.93665	0.421713	7.60253	0.324855	7.12069	0.320885	7.83259	0.39533	8.22846	0.398101	8.01406	0.373053	7.40608	0.356654
90	8.2737	0.648979	8.01796	0.51661	8.1217	0.460107	7.02747	0.410002	8.05049	0.497256	8.41983	0.562556	8.30958	0.542478	7.73885	0.512409	5.88915	0.27745	6.24631	0.382665	6.09246	0.302244	5.6285	0.286155	6.31558	0.354784	6.53714	0.356555	6.44369	0.349262	5.95444	0.336173
100	4.56358	0.74202	3.69245	0.493692	3.59569	0.4889	3.17896	0.42998	3.39138	0.456068	3.38597	0.440806	3.50398	0.466837	3.39241	0.444809	1.30721	0.109723	1.45889	0.197732	1.39044	0.152116	1.31628	0.131331	2.55775	0.273053	2.63193	0.289528	2.50507	0.260435	2.52029	0.31043
Legend	Markers	DW	Dorsal Wall at the coronary band level
		SM	Lateral quarter Solar Margin
		CB	Lateral quarter Coronary Band
		P3	Third Phalanx
	Shoeing	US	Unshod
		OH	Open-heel
		EB	Egg-bar
		HB	Heart-bar

## Sheet: Fig7_Relative Displacement
UNAFFECTED	Panel A
	P3 to DW - US		P3 to SM - US		P3 to CB - US		P3 to DW - OH		P3 to SM - OH		P3 to CB - OH		P3 to DW - EB		P3 to SM - EB		P3 to CB - EB		P3 to DW - HB		P3 to SM - HB		P3 to CB - HB
Percentage Cycle (%)	Displacement	SEM	Displacement	SEM	Displacement	SEM	Displacement	SEM	Displacement	SEM	Displacement	SEM	Displacement	SEM	Displacement	SEM	Displacement	SEM	Displacement	SEM	Displacement	SEM	Displacement	SEM
0	0	0	0	0	0	0	0	0	0	0	0	0	0	0	0	0	0	0	0	0	0	0	0	0
10	-0.02157	0.074124	-0.7119	0.132148	0.225778	0.065873	0.095844	0.058428	-0.40596	0.065379	0.223102	0.11736	0.106972	0.041608	-0.24134	0.083589	0.393138	0.048583	0.130812	0.067189	-0.10053	0.075937	0.379364	0.119891
20	-0.081	0.09147	-0.93179	0.142465	0.313624	0.080746	0.101731	0.08451	-0.67229	0.067567	0.578763	0.103092	0.101597	0.061481	-0.56623	0.067634	0.500153	0.085466	0.175444	0.091904	-0.27347	0.08171	0.692798	0.143522
30	0.068782	0.095491	-1.04684	0.106626	0.537137	0.082414	0.03079	0.076827	-0.84456	0.087473	0.714136	0.091253	0.275294	0.072139	-0.59718	0.121982	0.66711	0.077342	0.245233	0.078196	-0.36302	0.099575	0.702376	0.167176
40	-0.15084	0.100397	-1.34659	0.149696	0.499807	0.098422	0.115991	0.101427	-0.98197	0.089073	0.816649	0.109988	0.248463	0.084663	-0.83468	0.083392	0.666912	0.093448	0.347959	0.088568	-0.40757	0.100294	0.865336	0.156064
60	-0.15449	0.117954	-1.21045	0.154076	0.548098	0.088904	0.136476	0.099028	-1.01826	0.103423	0.750987	0.080131	0.267309	0.084465	-0.8975	0.080225	0.650338	0.100974	0.304809	0.073173	-0.37699	0.098762	0.822037	0.159202
70	0.02839	0.114169	-1.22007	0.13542	0.540138	0.075671	0.082227	0.082204	-0.85875	0.07001	0.779163	0.105012	0.31758	0.087158	-0.77809	0.073807	0.598499	0.091204	0.319735	0.075873	-0.4094	0.093216	0.724652	0.172734
80	-0.12578	0.097847	-1.15765	0.163673	0.492378	0.074901	0.195695	0.096854	-0.80284	0.081042	0.60466	0.102045	0.23732	0.090428	-0.69654	0.076451	0.491813	0.073842	0.279972	0.089923	-0.30741	0.103409	0.737745	0.167569
90	0.011272	0.10066	-0.91571	0.108235	0.239775	0.072817	0.119035	0.076996	-0.63624	0.093859	0.226703	0.088777	0.156032	0.06867	-0.49859	0.069587	0.247756	0.073402	0.152826	0.086431	-0.15582	0.098053	0.457955	0.125503
100	-0.25996	0.112405	0.037659	0.236883	0.057399	0.064571	-0.02204	0.080808	0.008121	0.135089	-0.18863	0.077198	0.124164	0.067924	0.099032	0.116386	0.031462	0.051975	0.060053	0.072992	0.083592	0.061998	0.019185	0.104864
LAMINITIC	Panel B
	P3 to DW - US		P3 to SM - US		P3 to CB - US		P3 to DW - OH		P3 to SM - OH		P3 to CB - OH		P3 to DW - EB		P3 to SM - EB		P3 to CB - EB		P3 to DW - HB		P3 to SM - HB		P3 to CB - HB
Percentage Cycle (%)	Displacement	SEM	Displacement	SEM	Displacement	SEM	Displacement	SEM	Displacement	SEM	Displacement	SEM	Displacement	SEM	Displacement	SEM	Displacement	SEM	Displacement	SEM	Displacement	SEM	Displacement	SEM
0	0	0	0	0	0	0	0	0	0	0	0	0	0	0	0	0	0	0	0	0	0	0	0	0
10	0.153072	0.084241	-0.46604	0.075731	0.441357	0.134757	0.248827	0.099819	-0.43301	0.09551	0.60194	0.135961	0.252137	0.09049	-0.5102	0.123179	0.573052	0.122297	0.003393	0.103738	-0.16098	0.088234	0.467143	0.089502
20	0.059862	0.129241	-0.63198	0.082185	0.509283	0.134611	0.28536	0.087543	-0.75504	0.115904	0.838225	0.160614	0.148564	0.146102	-0.53185	0.118883	0.795024	0.128128	0.082671	0.100175	-0.44052	0.093822	0.493366	0.108055
30	0.145188	0.130984	-0.67136	0.105066	0.579592	0.1437	0.209969	0.126035	-0.76757	0.150165	0.956616	0.162963	0.181647	0.093423	-0.62709	0.151989	1.08031	0.163207	-0.02278	0.125064	-0.26607	0.131265	0.635975	0.111732
40	0.152565	0.156142	-0.83785	0.12345	0.58302	0.123131	0.272554	0.107972	-0.8963	0.136119	0.853103	0.110358	0.159036	0.167032	-0.8686	0.14762	1.08919	0.131133	-0.08498	0.103535	-0.56224	0.092157	0.525107	0.112379
60	0.149642	0.098279	-0.87043	0.125584	0.575725	0.108662	0.265019	0.103842	-0.86936	0.148957	1.11436	0.237441	0.124892	0.142216	-0.87366	0.157286	0.99305	0.122614	-0.07162	0.114612	-0.29477	0.131743	0.727977	0.120852
70	0.295239	0.088902	-0.8634	0.135529	0.52585	0.115439	0.370567	0.257938	-0.95363	0.155163	1.00084	0.208656	0.174124	0.156301	-0.68839	0.165348	0.978452	0.128838	0.009019	0.10938	-0.39006	0.110154	0.55041	0.11147
80	0.401618	0.129398	-0.66983	0.119805	0.467352	0.127121	0.214229	0.093663	-0.81036	0.118368	0.913866	0.213336	0.15481	0.160213	-0.59647	0.173326	1.02089	0.16117	-0.00778	0.094064	-0.36596	0.105173	0.547626	0.090052
90	0.544231	0.15805	-0.55012	0.106784	0.379051	0.115351	0.253805	0.104324	-0.50713	0.101159	0.752008	0.217478	0.213054	0.157817	-0.43922	0.1835	0.472001	0.119887	0.009594	0.113466	-0.23193	0.077388	0.371852	0.078694
100	0.565484	0.305666	-0.19416	0.096618	0.041692	0.042972	0.06527	0.089705	-0.02438	0.068083	0.075007	0.0799	0.079691	0.122139	-0.10755	0.123975	0.127838	0.087657	-0.1697	0.123158	-0.02448	0.075351	0.122502	0.101944
Legend	Markers	DW	Dorsal Wall at the coronary band level
		SM	Lateral quarter Solar Margin
		CB	Lateral quarter Coronary Band
		P3	Third Phalanx
	Shoeing	US	Unshod
		OH	Open-heel
		EB	Egg-bar
		HB	Heart-bar

## Sheet: Fig8_Deformation Circumferences
UNAFFECTED	Panel A								Panel B								Panel C								Panel D
	P_HemiC-US		P_HemiC-OH		P_HemiC-EB		P_HemiC-HB		D_HemiC-US		D_HemiC-OH		D_HemiC-EB		D_HemiC-HB		P_HeelW-US		P_HeelW-OH		P_HeelW-EB		P_HeelW-HB		D_HeelW-US		D_HeelW-OH		D_HeelW-EB		D_HeelW-HB
Percentage Cycle (%)	ΔL	SEM	ΔL	SEM	ΔL	SEM	ΔL	SEM	ΔL	SEM	ΔL	SEM	ΔL	SEM	ΔL	SEM	ΔL	SEM	ΔL	SEM	ΔL	SEM	ΔL	SEM	ΔL	SEM	ΔL	SEM	ΔL	SEM	ΔL	SEM
0	0	0	0	0	0	0	0	0	0	0	0	0	0	0	0	0	0	0	0	0	0	0	0	0	0	0	0	0	0	0	0	0
10	-0.77001	0.186049	-1.39907	0.136415	-1.23778	0.131228	-1.44677	0.11601	-1.20559	0.169558	-1.16961	0.191921	-0.78716	0.130283	-0.62939	0.235258	0.652106	0.159198	0.395741	0.11128	0.787763	0.304852	0.480722	0.218959	0.360324	0.078103	0.064851	0.120434	-0.14504	0.08629	-0.56189	0.218149
20	-1.07683	0.264414	-2.37072	0.13237	-2.2906	0.265173	-2.49166	0.079397	-1.54048	0.289923	-1.851	0.261413	-1.32583	0.223016	-1.60436	0.310093	0.832976	0.09944	0.792548	0.199507	1.25876	0.52939	1.05273	0.325316	0.629732	0.135736	0.129259	0.138418	0.161161	0.149363	-0.14845	0.306821
30	-1.66595	0.304363	-2.89674	0.166456	-2.95546	0.229802	-2.66819	0.1475	-1.74432	0.32199	-2.70764	0.297574	-1.77107	0.249234	-1.94762	0.369356	1.29822	0.123719	1.08859	0.32021	1.69253	0.572351	1.29257	0.434579	0.769646	0.174567	0.218991	0.17368	0.224604	0.223132	-0.06136	0.353139
40	-2.0081	0.318616	-3.13375	0.273831	-3.15996	0.229198	-2.8966	0.151028	-2.17792	0.324335	-3.18831	0.271245	-2.03008	0.180854	-2.0134	0.384656	1.35882	0.143802	1.19544	0.390923	2.02673	0.636006	1.62079	0.481184	0.840827	0.197427	0.403226	0.210906	0.375761	0.221346	0.007494	0.384479
60	-1.76889	0.318687	-3.2098	0.21844	-3.26529	0.267054	-3.26879	0.159712	-2.16157	0.334524	-3.12973	0.276877	-2.04229	0.129963	-2.31911	0.391085	1.19214	0.15398	1.11718	0.375055	1.88183	0.644115	1.64348	0.491431	0.83464	0.17714	0.323348	0.198392	0.209283	0.199408	-0.03179	0.372175
70	-1.70914	0.326205	-2.97564	0.205994	-2.97436	0.265882	-2.77853	0.101223	-2.37508	0.314339	-3.12962	0.275977	-1.9897	0.133552	-1.96308	0.3299	1.06902	0.126214	0.921445	0.328502	1.76849	0.593042	1.38732	0.485729	0.854257	0.180456	0.314383	0.204965	0.260012	0.213443	-0.09462	0.403888
80	-1.5053	0.304877	-2.8371	0.20393	-2.55054	0.271729	-2.4436	0.102078	-2.11491	0.326622	-3.00052	0.302431	-1.74835	0.197738	-2.15539	0.38992	0.874388	0.104548	0.833443	0.293316	1.44035	0.540099	1.13207	0.371288	0.720787	0.185955	0.162252	0.157208	0.183744	0.16008	-0.14015	0.316067
90	-1.03015	0.308677	-1.99452	0.091917	-1.8361	0.211118	-2.18899	0.07174	-1.91796	0.251373	-2.74649	0.309533	-1.53328	0.088693	-1.78252	0.40832	0.727196	0.063433	0.557943	0.170594	1.08397	0.432678	0.829332	0.328083	0.582962	0.119027	0.040777	0.139326	0.128852	0.108038	-0.44481	0.252471
100	-0.26257	0.066266	-0.50002	0.11648	-0.11385	0.108863	-0.53193	0.098438	-0.85196	0.147718	-1.26992	0.13729	-0.4163	0.065705	-0.83185	0.168495	0.095229	0.066338	-0.02296	0.094394	0.073786	0.067061	0.199357	0.109626	0.03929	0.043538	-0.13568	0.091495	-0.15763	0.108389	-0.43268	0.145688
LAMINITIC	Panel E								Panel F								Panel G								Panel H
	P_HemiC-US		P_HemiC-OH		P_HemiC-EB		P_HemiC-HB		D_HemiC-US		D_HemiC-OH		D_HemiC-EB		D_HemiC-HB		P_HeelW-US		P_HeelW-OH		P_HeelW-EB		P_HeelW-HB		D_HeelW-US		D_HeelW-OH		D_HeelW-EB		D_HeelW-HB
Percentage Cycle (%)	ΔL	SEM	ΔL	SEM	ΔL	SEM	ΔL	SEM	ΔL	SEM	ΔL	SEM	ΔL	SEM	ΔL	SEM	ΔL	SEM	ΔL	SEM	ΔL	SEM	ΔL	SEM	ΔL	SEM	ΔL	SEM	ΔL	SEM	ΔL	SEM
0	0	0	0	0	0	0	0	0	0	0	0	0	0	0	0	0	0	0	0	0	0	0	0	0	0	0	0	0	0	0	0	0
10	-0.79751	0.231603	-0.4605	0.192526	-1.26217	0.307714	-0.76593	0.223196	-0.70291	0.292615	-1.56772	0.221761	-2.27695	0.172788	-1.08779	0.167137	0.369801	0.141595	-0.12126	0.198533	-0.39318	0.272572	0.748557	0.21467	1.10241	0.442626	0.198989	0.131214	0.251395	0.222382	-0.06801	0.109465
20	-1.11902	0.255826	-1.28582	0.238983	-1.70024	0.284053	-0.93946	0.265045	-1.28259	0.242395	-2.03572	0.228815	-2.27987	0.137475	-1.42733	0.174059	0.474167	0.253801	0.123244	0.234961	-0.18344	0.367431	1.2207	0.24091	1.64643	0.567991	0.294352	0.130294	0.316806	0.258731	0.036638	0.087572
30	-1.29587	0.21714	-1.30378	0.187488	-2.1389	0.319062	-1.42077	0.313614	-1.08139	0.321946	-2.13679	0.278508	-2.28918	0.155906	-1.30271	0.209864	0.814281	0.352396	0.099611	0.333595	0.062645	0.365788	1.85299	0.326465	1.74962	0.677923	0.318371	0.162361	0.405659	0.237042	0.099963	0.135865
40	-1.60741	0.200152	-1.6173	0.284072	-2.5151	0.353926	-1.69423	0.31321	-1.19421	0.265581	-2.05047	0.31937	-2.68831	0.182884	-1.28456	0.234602	1.00087	0.436299	0.269135	0.364311	0.37408	0.373626	2.1569	0.327059	1.87215	0.728065	0.437497	0.134387	0.537686	0.242982	0.107048	0.129723
60	-1.6053	0.283579	-1.80615	0.295201	-2.44765	0.360909	-1.93393	0.287901	-1.50822	0.289235	-2.15263	0.29507	-2.82319	0.118372	-1.10857	0.232842	0.741346	0.439788	0.445702	0.386551	0.191254	0.379462	2.13817	0.288129	1.77118	0.722763	0.293753	0.143983	0.508119	0.207726	0.051197	0.140249
70	-1.56792	0.248913	-1.29198	0.319537	-2.21574	0.378129	-1.70428	0.325474	-1.25636	0.297326	-2.28171	0.306601	-2.57922	0.094835	-1.45844	0.211152	0.591594	0.400387	0.141067	0.36343	-0.05994	0.379233	1.74186	0.289067	1.59557	0.674224	0.346179	0.118938	0.512369	0.252592	0.091988	0.103436
80	-1.67585	0.2742	-1.45668	0.256222	-2.12535	0.334158	-1.392	0.297141	-1.3215	0.303273	-2.3633	0.287192	-2.35344	0.142239	-0.91048	0.206124	0.428377	0.349499	0.142002	0.317466	-0.18383	0.371144	1.34422	0.282096	1.52019	0.601444	0.375241	0.120015	0.337908	0.263484	-0.20864	0.14418
90	-1.49871	0.327813	-1.00872	0.198805	-1.34263	0.321288	-0.92245	0.292864	-1.03343	0.234207	-2.06255	0.257282	-2.3942	0.164746	-1.107	0.212403	0.285753	0.298675	-0.00427	0.228152	-0.64295	0.318333	0.812493	0.264433	1.16118	0.496162	0.279939	0.121371	0.181434	0.195561	-0.23268	0.106787
100	-0.3115	0.163734	-0.199	0.095602	-0.70354	0.367987	-0.37019	0.182372	-0.40078	0.04817	-0.98052	0.135909	-1.71562	0.173503	-1.05447	0.11908	-0.22363	0.10305	0.055438	0.095296	-0.53987	0.151406	0.138234	0.100397	-0.15909	0.093881	-0.03654	0.110367	-0.19967	0.179171	-0.04082	0.093184
Legend	Measure	P_HemiC	Proximal Hemi-circumference
		D_HemiC	Distal Hemi-circumference
		P_HeelW	Proximal Heel Width
		D_HeelW	Distal Heel Width
	Shoeing	US	Unshod
		OH	Open-heel
		EB	Egg-bar
		HB	Heart-bar

## Sheet: Fig9_Deformation Quarter & Heel
UNAFFECTED	Panel A								Panel B
	Q-US		Q-OH		Q-EB		Q-HB		H-US		H-OH		H-EB		H-HB
Percentage Cycle (%)	ΔL	SEM	ΔL	SEM	ΔL	SEM	ΔL	SEM	ΔL	SEM	ΔL	SEM	ΔL	SEM	ΔL	SEM
0	0	0	0	0	0	0	0	0	0	0	0	0	0	0	0	0
10	-0.44157	0.111129	0.099758	0.028425	-0.02676	0.030554	-0.01925	0.039016	-0.60215	0.250803	-0.78017	0.145733	-0.8568	0.133399	-0.92974	0.201339
20	-0.48144	0.168023	0.063497	0.03272	0.022836	0.041536	0.031452	0.03249	-0.72209	0.239296	-1.26725	0.206092	-1.2577	0.214295	-1.32735	0.206902
30	-0.53349	0.177665	-0.0715	0.071828	-0.01959	0.04943	0.024981	0.048324	-1.16298	0.268097	-1.58757	0.228005	-1.60402	0.221796	-1.5283	0.278898
40	-0.6498	0.197915	-0.06492	0.09136	-0.06102	0.047312	-0.01201	0.059341	-1.33382	0.291302	-1.66387	0.266235	-1.74172	0.255773	-1.77563	0.248698
60	-0.72647	0.209253	-0.03576	0.08353	-0.00885	0.059475	-0.01803	0.054272	-1.22936	0.30101	-1.66239	0.26214	-1.74602	0.250306	-1.8882	0.223978
70	-0.71325	0.190177	-0.00535	0.086706	-0.02376	0.063028	-0.02842	0.053703	-1.03479	0.311375	-1.49605	0.239084	-1.56995	0.239327	-1.73771	0.218466
80	-0.68873	0.200885	0.001307	0.074787	0.01658	0.051704	0.029047	0.062435	-0.86939	0.301684	-1.39067	0.21548	-1.33093	0.244275	-1.42384	0.229341
90	-0.6066	0.174726	-0.02171	0.061932	0.016148	0.03928	0.00627	0.038409	-0.58921	0.245695	-1.03105	0.190347	-0.92619	0.185056	-1.22648	0.205567
100	-0.29531	0.070609	-0.06319	0.036765	0.024422	0.019335	-0.05115	0.036862	-0.16545	0.1073	-0.29311	0.109263	-0.07959	0.072219	-0.48014	0.106433
LAMINITIC	Panel C								Panel D
	Q-US		Q-OH		Q-EB		Q-HB		H-US		H-OH		H-EB		H-HB
Percentage Cycle (%)	ΔL	SEM	ΔL	SEM	ΔL	SEM	ΔL	SEM	ΔL	SEM	ΔL	SEM	ΔL	SEM	ΔL	SEM
0	0	0	0	0	0	0	0	0	0	0	0	0	0	0	0	0
10	-0.21502	0.103858	-0.00366	0.037621	0.019856	0.045864	-0.10903	0.057982	-0.70212	0.171192	-0.38751	0.115919	-0.18198	0.154437	-0.87666	0.125002
20	-0.23927	0.126909	0.102683	0.060645	0.109352	0.078444	-0.16149	0.079989	-0.75388	0.193948	-0.57265	0.118317	-0.48508	0.188875	-1.1359	0.142352
30	-0.32304	0.153822	0.03399	0.049436	0.184585	0.097538	-0.08047	0.084815	-1.02228	0.16815	-0.66946	0.133581	-0.7233	0.223123	-1.55986	0.171371
40	-0.31992	0.149624	0.025967	0.059738	0.206189	0.102309	-0.10483	0.094691	-1.18619	0.183064	-0.87597	0.150742	-0.87273	0.240271	-1.77926	0.181858
60	-0.41825	0.169515	-0.05242	0.068392	0.213791	0.076662	-0.06517	0.086238	-1.21268	0.162664	-0.99642	0.168934	-0.8545	0.22787	-1.82157	0.166504
70	-0.39697	0.166242	-0.0492	0.049293	0.139966	0.080392	-0.05213	0.090229	-1.15626	0.151097	-0.71595	0.177193	-0.7084	0.223688	-1.53438	0.175906
80	-0.31238	0.153826	-0.04219	0.055888	0.090034	0.077406	-0.0525	0.075809	-1.07102	0.177743	-0.69142	0.122333	-0.63	0.206289	-1.40792	0.162668
90	-0.25806	0.143242	-0.0514	0.046003	0.028764	0.063462	-0.12614	0.081347	-1.09213	0.256218	-0.44868	0.102759	-0.27074	0.178575	-1.0111	0.154993
100	-0.02572	0.067069	-0.03712	0.016552	-0.06446	0.028359	-0.10846	0.044547	-0.23432	0.094259	-0.10508	0.06683	-0.05444	0.085097	-0.18148	0.082385
Legend	Measure	Q	Quarter
		H	Heel
	Shoeing	US	Unshod
		OH	Open-heel
		EB	Egg-bar
		HB	Heart-bar
